# Supplementary material for: Role of Core Training in Judo Athletes: A Systematic Review
Source: J Clin Med. 2026 Mar 2;15(5):1897. doi: 10.3390/jcm15051897 (PMC12985670; doi:10.3390/jcm15051897)
Supplement: Supplementary file 1 [file jcm-15-01897-s001.zip]

Archive with 1 entries (1 files):
- jcm-4069858-supplementary.pdf
